# Supplementary material for: Heterogeneity of Alkane Chain Length in Freshwater and Marine Cyanobacteria
Source: Front Bioeng Biotechnol. 2015 Mar 16;3:34. doi: 10.3389/fbioe.2015.00034 (PMC4360714; doi:10.3389/fbioe.2015.00034)
Supplement: Supplementary file 1 [file data_sheet_1.zip]

Archive with 5 entries (5 files):
- Figure S1.pdf
- Figure S2.pdf
- Figure S3.pdf
- Figure S4.pdf
- Table S1.docx
